# Supplementary material for: Grazing decreases net ecosystem carbon exchange by decreasing shrub and semi‐shrub biomass in a desert steppe
Source: Ecol Evol. 2024 Jun 25;14(6):e11528. doi: 10.1002/ece3.11528 (PMC11199334; doi:10.1002/ece3.11528)
Supplement: Supplementary file 2 — Data S1 [file ECE3-14-e11528-s001.xlsx]

## Sheet: 2020carbon exchange
The data that support the findings of this study are available in the Supporting Information of this article. The additional data that support the findings of this study are available from the corresponding author upon reasonable request.
2020NEE
	CK		LG		MG		HG
Month	Mean	SE	Mean	SE	Mean	SE	Mean	SE
Jun	-0.7625	0.21834	-0.87652	0.11948	-1.30498	0.14585	-0.74593	0.19987
Jul	0.54846	0.3295	1.0773	0.13519	1.02656	0.11536	0.83179	0.15669
Aug	-7.44572	0.46982	-6.66628	0.34926	-7.06634	0.35261	-5.71994	0.24272
Sep	-1.65063	0.13598	-1.39829	0.25446	-1.33907	0.13958	-1.09171	0.1372
Oct	0.07177	0.07627	0.05754	0.0334	0.02239	0.06302	-0.0025	0.09965
2020GEP
	CK		LG		MG		HG
Month	Mean	SE	Mean	SE	Mean	SE	Mean	SE
Jun	-1.69038	0.21029	-1.75057	0.14263	-2.02572	0.13794	-1.58994	0.21448
Jul	-0.42785	0.43201	0.24455	0.11127	0.42047	0.09469	-0.22945	0.261
Aug	-14.705	0.55487	-12.5495	0.31813	-11.6238	0.40986	-9.90731	0.38946
Sep	-3.61866	0.20575	-3.00136	0.15892	-2.57851	0.07363	-2.3082	0.17155
Oct	-0.22358	0.05961	-0.25486	0.03826	-0.12132	0.0554	-0.19825	0.13134
2020ER
	CK		LG		MG		HG
Month	Mean	SE	Mean	SE	Mean	SE	Mean	SE
Jun	0.92787	0.11556	0.87404	0.0453	0.72075	0.03365	0.844	0.06986
Jul	0.97632	0.14558	0.83274	0.05062	0.60609	0.041	1.06124	0.24189
Aug	7.25932	0.59878	5.88324	0.36003	4.55747	0.26274	4.18737	0.2803
Sep	1.96803	0.25618	1.60307	0.17122	1.23944	0.16425	1.21648	0.25435
Oct	0.29535	0.30998	0.3124	0.11523	0.14371	0.15008	0.13771	0.40504
2020SR
	CK		LG		MG		HG
Month	Mean	SE	Mean	SE	Mean	SE	Mean	SE
Jun	1.60778	0.09701	1.28	0.12543	1.14556	0.10761	1.12889	0.07945
Jul	1.89778	0.16227	1.57667	0.14804	1.35222	0.15361	1.58778	0.09856
Aug	3.60333	0.6273	2.30556	0.22002	1.93	0.22695	2.20667	0.3219
Sep	0.86444	0.06543	0.74778	0.03447	0.70667	0.07746	0.66	0.10184
Oct	0.27333	0.04882	0.28444	0.03686	0.19778	0.04548	0.30889	0.02969

## Sheet: 2020Plant
		CK		LG		MG		HG
	Month	Mean	SE	Mean	SE	Mean	SE	Mean	SE
Aboveground biomass	Jun	81.9267	6.08572	80.6267	6.22385	94.7013	10.7928	46.7333	8.75225
	Jul	141.224	10.2902	131.417	15.0421	101.112	5.79218	82.4947	5.80693
	Aug	134.156	9.40076	111.652	5.65671	100.579	7.19137	83.6733	4.3521
	Sep	123.137	6.97293	101.748	5.9605	94.232	5.24009	75.944	5.89057
Perennial grass biomass	Jun	60.2053	8.8732	66.0987	8.14123	92.8	10.9154	45.0533	8.2331
	Jul	66.9627	8.42619	86.3267	4.68978	94.82	5.71009	78.4173	5.86337
	Aug	61.8883	7.66778	73.6027	7.1835	79.5693	9.45986	76.8373	4.28898
	Sep	75.1173	7.76407	83.6867	7.14287	87.616	6.2116	75.9307	5.88983
Shrubs and subshrubs biomass	Jun	22.856	5.5559	11.448	4.07311	0.75333	0.55201	0	0
	Jul	46.8573	9.01116	17.2173	5.11412	0.868	0.40384	0.66667	0.53575
	Aug	47.273	8.81106	10.4453	5.06143	1.06267	0.76467	0.016	0.016
	Sep	31.1693	6.84844	7.152	2.28756	1.51333	0.6711	0	0
Perennial forb biomass	Jun	2.54267	1.316	0.91333	0.67278	1.148	0.59928	1.68	1.68
	Jul	24.8653	3.62542	12.08	4.63202	2.15333	0.54256	1.25467	0.31587
	Aug	15.3433	3.20717	6.61467	1.78253	1.344	0.92317	2.15267	1.52258
	Sep	12.0097	3.72755	8.588	3.91473	2.96267	0.90467	0.01333	0.01333
Annuals and biennials plants biomass	Jun	0.01867	0.01867	0	0	0	0	0	0
	Jul	2.53867	1.07469	2.76133	1.06729	3.27067	1.09063	2.156	0.30362
	Aug	9.86667	2.56401	10.1693	2.72866	11.6267	2.77331	4.24138	0.71736
	Sep	4.59067	3.04332	0.412	0.29237	0.06533	0.06005	0	0
belowground biomass	Aug	720.726	34.5845	612.732	16.7218	494.869	16.7846	424.485	15.0001
Plant total nitrogen content	Aug	19.1389	0.2034	19.62	0.46672	17.7878	0.20155	19.0356	0.27434
Plant total carbon content	Aug	424.326	6.78795	431.176	11.5939	423.547	5.05949	391.942	18.5118

## Sheet: 2020soil
		CK		LG		MG		HG
	Month	Mean	SE	Mean	SE	Mean	SE	Mean	SE
Soil total carbon	Aug	15.2756	0.82121	15.0978	0.21024	14.1244	0.36799	13.8767	0.47471
Soil total nitrogen	Aug	1.5067	0.07211	1.47	0.03559	1.3978	0.03117	1.2778	0.06119
Soil total phosphoru	Aug	0.2089	0.00559	0.1975	0.00395	0.1974	0.00382	0.1938	0.00731
Soil organic carbon	Aug	20.8063	0.85158	20.6234	1.18871	20.4668	1.34877	16.982	2.53884
Soil ammonium nitrogen	Aug	1.5288	0.09859	1.1707	0.09258	0.7746	0.04379	0.6316	0.05524
Soil nitrate nitrogen	Aug	4.2718	0.47468	3.2922	0.41831	4.488	0.73388	2.7814	0.3078
Soil available phosphorus	Aug	4.7483	0.44833	4.1581	0.27218	4.0457	0.17293	3.7962	0.25325
Soil microbial biomass carbon	Aug	186.323	23.9631	196.315	13.6185	165.91	26.1262	144.978	25.3657
Soil microbial biomass nitrogen	Aug	16.5493	1.17634	15.4313	0.98537	13.443	0.97383	12.3738	1.04504

## Sheet: 2020Soil moisture
2020Soil moisture
	CK		LG		MG		HG
Month	Mean	SE	Mean	SE	Mean	SE	Mean	SE
Jun	6.19819	0.27014	5.52346	0.7005	6.29057	0.50853	2.07993	0.6066
Jul	9.01017	0.85808	8.51056	0.23887	7.82882	0.65068	2.81026	0.7319
Aug	14.1298	0.83032	14.1403	0.65762	13.284	0.93844	12.9349	0.80269
Sep	11.3555	0.29873	11.3721	0.53222	10.6558	0.27854	9.48659	1.40079
Oct	5.84097	0.57114	5.72934	0.6025	5.838	0.66754	2.52814	0.46108
2020Soil temperture
	CK		LG		MG		HG
Month	Mean	SE	Mean	SE	Mean	SE	Mean	SE
Jun	18.6889	0.62797	20.0806	0.4	20.6522	0.46769	19.453	0.65686
Jul	21.4857	0.9678	22.5837	0.85676	23.8656	1.29279	21.5735	2.57568
Aug	20.3185	0.50568	21.2815	0.62566	21.9167	0.52768	20.6185	0.50567
Sep	10.3778	0.2	9.77778	0.67858	10.1611	0.784	9.42889	0.91869
Oct	0.56797	0.05	0.96786	0.5	0.02565	0.3	0.67464	0.2
